# Supplementary material for: Chronic Chest Pain Control after Trans-Thoracic Biopsy in Mediastinal Lymphomas
Source: Healthcare (Basel). 2021 May 18;9(5):589. doi: 10.3390/healthcare9050589 (PMC8157245; doi:10.3390/healthcare9050589)
Supplement: Supplementary file 1 [file healthcare-09-00589-s001.zip]

Archive with 1 entries (1 files):
- healthcare-1166014-supplementary.pdf
